# Supplementary material for: Development and Validation of a Trigger Tool for Identifying Drug-Related Emergency Department Visits
Source: Int J Environ Res Public Health. 2021 Aug 13;18(16):8572. doi: 10.3390/ijerph18168572 (PMC8391800; doi:10.3390/ijerph18168572)
Supplement: Supplementary file 1 [file ijerph-18-08572-s001.zip]

Archive with 1 entries (1 files):
- ijerph-1308643-supplementary.pdf
